# Supplementary material for: Sex-Dependent Aggregation of Tinnitus in Swedish Families
Source: J Clin Med. 2020 Nov 25;9(12):3812. doi: 10.3390/jcm9123812 (PMC7760080; doi:10.3390/jcm9123812)
Supplement: Supplementary file 1 [file jcm-09-03812-s001.zip]

Archive with 2 entries (2 files):
- jcm-971608 SUPP conversion.pdf
- Supplementary Materials 2.xlsx
